# Supplementary material for: Pleomorphic Adenomas and Their Atypical Morphology: Pitfalls in the Diagnosis of Salivary Gland Tumors
Source: Diagnostics (Basel). 2026 Jul 11;16(14):2168. doi: 10.3390/diagnostics16142168 (PMC13408538; doi:10.3390/diagnostics16142168)
Supplement: Supplementary file 1 [file diagnostics-16-02168-s001.zip]

Archive with 1 entries (1 files):
- diagnostics-4396495-supplementary.pdf
